# Supplementary material for: Diploid mint (M. longifolia) can produce spearmint type oil with a high yield potential
Source: Sci Rep. 2021 Dec 7;11:23521. doi: 10.1038/s41598-021-02835-6 (PMC8651677; doi:10.1038/s41598-021-02835-6)
Supplement: Supplementary file 2 — Supplementary Information 2. [file 41598_2021_2835_MOESM2_ESM.xlsx]

## Sheet: Data
Data represents means of relative abundances (% relative to the peak area) from four biological replicates.

## Sheet: M.long_1
compound	M.long_1
alpha-Pinene	1.82605
1-8-Cineole	0.69676
2-Methylbutyl-2-Methyl Butyrate	0.0524835
3-Octanol	0.992373
alpha-Gurjenene	0.348914
alpha-Humulene	0.276342
alpha-Terpineol	0.195186
beta-Caryophyllene	6.23005
beta-Elemene	0.131381
beta-Pinene	1.68697
Bicyclogermacrene	8.18589
Borneol	0.573267
cis-beta-Farnesene	0.602748
cis-Jasmone	0.563164
cis-Ocimene	0.501369
cis-Piperitone Oxide	6.33337
Diosphenol	0.101447
Germacrene-d-4-ol	0.146047
Isoamyl-2-methyl Butyrate	0.0217281
Isopiperitenone	0.221239
l-Limonene	5.93632
Lavandulyl Isobutyrate	0.166961
Myrcene	0.709703
Nonanal	0.0338671
Piperitenone	0.271724
Piperitenone oxide	37.4496
Sabinene	0.94272
Terpinene-4-ol	0.0663564
trans-beta-Farnesene	0.0310462
trans-Ocimene	0.130513
trans-Piperitone Oxide	15.613

## Sheet: M.long_2
compound	M.long_2
alpha-Pinene	1.23029
1-Octanol	4.13419
1-8-Cineole	1.17814
2-Methylbutyl-2-Methyl Butyrate	0.0875588
3-Octanol	0.881443
alpha-Gurjenene	0.800985
alpha-Humulene	0.215424
alpha-Terpineol	0.768506
beta-Caryophyllene	2.4585
beta-Elemene	0.362686
beta-Phellandrene	0
beta-Pinene	1.57816
Bicyclogermacrene	0.32481
Borneol	0.199828
cis-Jasmone	0.217589
cis-Ocimene	0.215709
cis-Piperitone Oxide	3.41025
Diosphenol	0.056481
gamma-Cadinene	0.0352549
Isoamyl-2-methyl Butyrate	0.340964
Isomenthone	3.41538
Isopiperitenone	0.111274
l-Carvone	3.42522
l-Limonene	3.64713
Menthol	9.7172
Menthone	1.66471
Myrcene	1.57187
Nonanal	0.191219
Piperitenone	2.06279
Piperitenone oxide	26.509
Piperitone	0.116762
Pulegone	11.0284
Sabinene	1.5003
trans-beta-Farnesene	0.0305048
trans-Ocimene	0.141506
trans-Piperitone Oxide	9.21008

## Sheet: M.long_3
compound	M.long_3
alpha-Pinene	1.13195
1-Octanol	0.702416
1-8-Cineole	3.31642
3-Octanol	0.235122
alpha-Gurjenene	0.167381
alpha-Humulene	0.203988
alpha-Terpineol	0.340235
beta-Caryophyllene	4.13201
beta-Elemene	0.40723
beta-Pinene	1.39699
Bicyclogermacrene	2.08014
Borneol	0.0579177
cis-Ocimene	1.68838
cis-Piperitone Oxide	18.9316
Diosphenol	0.0599496
Isoamyl-2-methyl Butyrate	0.0860146
Isomenthone	0.926538
Isopiperitenone	0.0890893
l-Limonene	4.01949
Menthol	4.0713
Menthone	1.65075
Myrcene	1.29901
Nonanal	0.017968
Piperitenone	0.132453
Piperitenone oxide	4.11218
Pulegone	1.92697
Sabinene	0.900037
trans-Ocimene	0.286585
trans-Piperitone Oxide	40.5177

## Sheet: M.long_4
compound	M.long_4
alpha-Pinene	1.04248
1-Octanol	0.173677
1-8-Cineole	4.24478
3-Octanol	0.372873
alpha-Gurjenene	0.294254
alpha-Humulene	0.20352
alpha-Terpineol	0.541887
beta-Caryophyllene	0.292454
beta-Elemene	0.172383
beta-Pinene	1.30334
Bicyclogermacrene	1.2162
Borneol	0.991707
cis-Ocimene	0.0381396
cis-Piperitone Oxide	2.56388
Diosphenol	0.0424474
Isomenthone	21.4889
Isopiperitenone	0.0428478
l-Limonene	2.28797
Menthol	0.458093
Menthone	1.49837
Myrcene	0.565818
Piperitenone	1.61391
Piperitenone oxide	1.27197
Pulegone	53.1523
Sabinene	0.616533
trans-Ocimene	0.0425369
trans-Piperitone Oxide	0.688993

## Sheet: M.long_6
compound	M.long_6
alpha-Pinene	1.38016
1-Octanol	6.30241
1-8-Cineole	0.767928
3-Octanol	1.18063
alpha-Gurjenene	1.08504
alpha-Humulene	0.246985
alpha-Terpineol	0.0810568
beta-Caryophyllene	3.5192
beta-Elemene	0.111057
beta-Pinene	1.39341
Bicyclogermacrene	7.57425
Borneol	0.0632336
cis-Ocimene	1.64809
cis-Piperitone Oxide	20.5746
Diosphenol	0.0830026
Isomenthone	0.397055
Isopiperitenone	0.127885
l-Limonene	7.4585
Menthol	0.842452
Menthone	0.357377
Myrcene	2.2208
Piperitenone	0.257531
Piperitenone oxide	31.8369
Pulegone	0.983082
Sabinene	1.23211
trans-Ocimene	0.415367
trans-Piperitone Oxide	0.430295

## Sheet: M.long_7
compound	M.long_7
Isovaleraldehyde	0.0506575
alpha-Pinene	1.0741
2-5-Diethylfuran	0.02514
Camphene	0.50995
beta-Pinene	0.979927
Sabinene	0.510687
Myrcene	0.788822
alpha-Phellandrene	0.0093375
alpha-Terpinene	0.0206375
l-Limonene	23.697
1-8-Cineole	0.317535
cis-Ocimene	0.107618
gamma-Terpinene	0.0410425
para-Cymene	0.017265
Terpinolene	0.0444825
3-Octyl acetate	0.121415
cis-Hexenol	0.541342
3-Octanol	0.561915
trans-Sabinene Hydrate	0.142245
l-Menthone	0.28132
2-Ethyl-1-hexanol	0.0037625
cis-3-Hexyl_isovalerate	0.0206775
Isomenthone	0.119305
beta-Bourbonene	1.65329
Linalool	0.127358
Menthyl_acetate	0.128883
Isopulegol	0.00595
Neomenthol	0.128495
Terpinene-4-ol	0.101672
beta-Caryophyllene	0.445665
l-Dihydrocarvone	0.481722
E-Dihydrocarvone	0.139015
l-Menthol	0.835695
Pulegone	0.04759
beta-Farnesene	0.12051
Dihydrocarvyl_acetate	0.215468
alpha-Bisabolene	0.130603
alpha-Terpineol	0.09451
Germacrene-d	1.80835
Neodihydrocarvone	0.046155
Piperitone	0.891895
l-Carvone	55.5473
Dihydrocarveol	0.07481
cis-Carvyl_acetate	0.160065
Carvone_oxide	0.0824425
Carveol	0.163532
cis-Jasmone	0.144978
Viridiflorol	0.09961

## Sheet: M.suave_9
compound	M.suave_9
Isovaleraldehyde	0.0589629
alpha-Pinene	1.0768
2-5-Diethylfuran	0.0588072
Camphene	0.0332216
beta-Pinene	1.3399
Sabinene	0.847726
Myrcene	1.07652
alpha-Phellandrene	0.00833948
alpha-Terpinene	0.0152816
l-Limonene	18.9382
1-8-Cineole	5.20882
cis-Ocimene	0.639818
gamma-Terpinene	0.0858955
para-Cymene	0.0210022
Terpinolene	0.0279602
3-Octyl acetate	0.239863
cis-Hexenol	0.460395
3-Octanol	0.443432
trans-Sabinene Hydrate	0.14717
l-Menthone	0.268172
2-Ethyl-1-hexanol	0.00665967
cis-3-Hexyl_isovalerate	0.05505
Isomenthone	0.300376
beta-Bourbonene	1.40155
Linalool	0.103476
Menthyl_acetate	0.107843
Isopulegol	0.0146329
Neomenthol	0.0750133
Terpinene-4-ol	0.167925
beta-Caryophyllene	1.13799
l-Dihydrocarvone	6.06664
E-Dihydrocarvone	0.223657
l-Menthol	1.01005
Pulegone	0.587069
beta-Farnesene	0.246527
Dihydrocarvyl_acetate	0.802868
alpha-Bisabolene	0.104873
alpha-Terpineol	0.436711
Germacrene-d	1.39527
Neodihydrocarvone	0.470862
Piperitone	1.16811
l-Carvone	46.3736
Dihydrocarveol	0.277863
cis-Carvyl_acetate	0.199881
Carvone_oxide	0.13532
Carveol	0.1467
cis-Jasmone	0.18792
Viridiflorol	0.193087

## Sheet: M.suave_11
compound	M.suave_11
Isovaleraldehyde	0.0354325
alpha-Pinene	1.10561
2-5-Diethylfuran	0.04968
Camphene	0.0438375
beta-Pinene	1.30792
Sabinene	0.752798
Myrcene	1.04253
alpha-Phellandrene	0.031015
alpha-Terpinene	0.0198025
l-Limonene	12.6182
1-8-Cineole	3.7152
cis-Ocimene	0.821603
gamma-Terpinene	0.125848
para-Cymene	0.0393175
Terpinolene	0.039035
3-Octyl acetate	0.168575
cis-Hexenol	0.272475
3-Octanol	0.29134
trans-Sabinene Hydrate	0.08528
l-Menthone	0.89897
2-Ethyl-1-hexanol	0.017525
cis-3-Hexyl_isovalerate	0.152035
Isomenthone	0.135923
beta-Bourbonene	1.05044
Linalool	0.377283
Menthyl_acetate	0.308595
Isopulegol	0.008455
Neomenthol	0.214858
Terpinene-4-ol	0.119985
beta-Caryophyllene	2.88908
l-Dihydrocarvone	6.34202
E-Dihydrocarvone	0.257918
l-Menthol	1.99221
Pulegone	0.0492
beta-Farnesene	0.11237
Dihydrocarvyl_acetate	4.07235
alpha-Bisabolene	0.0916925
alpha-Terpineol	0.229407
Germacrene-d	1.94843
Neodihydrocarvone	0.659347
Piperitone	1.14743
l-Carvone	44.8202
Dihydrocarveol	1.26648
cis-Carvyl_acetate	0.379155
Carvone_oxide	0.31769
Carveol	0.103235
cis-Jasmone	0.14563
Viridiflorol	0.192745

## Sheet: M.suave_13
compound	M.suave_13
alpha-Pinene	1.25795
1-Octanol	1.20973
1-8-Cineole	0.6274
3-Octanol	0.391039
alpha-Gurjenene	0.297233
alpha-Humulene	0.389749
alpha-Terpineol	0.12309
beta-Caryophyllene	1.76897
beta-Elemene	0.707161
beta-Pinene	1.37064
Borneol	0.156264
Carvone	18.218
cis-Ocimene	0.697699
cis-Piperitone Oxide	3.80271
Diosphenol	0.0664195
Isomenthone	0.565314
Isopiperitenone	0.235464
l-Limonene	7.07075
Menthol	9.24744
Menthone	3.14396
Myrcene	1.18968
Piperitenone	0.202595
Piperitenone oxide	32.491
Pulegone	0.581309
Sabinene	0.737423
trans-Ocimene	0.213739
trans-Piperitone Oxide	2.68339

[truncated: 5 more sheets: M.suave_85, M.spicata_88, Scotch, Native, ALL_DATA]
