# Supplementary material for: Diploid mint (M. longifolia) can produce spearmint type oil with a high yield potential
Source: Sci Rep. 2021 Dec 7;11:23521. doi: 10.1038/s41598-021-02835-6 (PMC8651677; doi:10.1038/s41598-021-02835-6)
Supplement: Supplementary file 3 — Supplementary Information 3. [file 41598_2021_2835_MOESM3_ESM.csv]

compound	Myrcene	l-Limonene	1-8-Cineole	3-Octanol	trans-Sabinene Hydrate	l-Menthone	Isomenthone	l-Dihydrocarvone	l-Menthol	Pulegone	Dihydrocarvyl acetate	l-Carvone	cis-Carvyl acetate	cis-Jasmone	Viridiflorol
M.long_4	0.4078	1.9221	3.5734	0.2606	0.1306	0.3059	12.1479	0.0628	0.0151	65.7526	0.2163	2.6391	0.0186	0.1259	0.0263
L3	0.9415	20.7455	7.5365	0.7463	0.2672	0.0379	0.0411	0.4694	0.0744	0.1525	0.2038	57.51	0.0454	0.0674	0.0071
L4	0.9461	23.5193	6.082	0.6065	0.1575	1.3366	0.0547	0.427	0.1637	0.6899	0.2162	56.5327	0.0555	0.0606	0.0087
L7	0.8499	23.9094	4.9582	0.717	0.1486	0.2421	0.0502	0.4008	0.1208	0.226	0.1655	58.732	0.0557	0.1019	0.0084
L8	0.9149	23.0222	4.6157	1.1745	0.1266	0.9479	0.1714	0.4401	0.04	0.7366	0.1621	58.4067	0.0558	0.0922	0.0093
L5	0.5459	26.3107	0.1417	0.575	0.1141	1.0101	0.1472	0.4331	0.1566	0.3723	0.052	61.9469	0.0808	0.0892	0.0043
M.long_7	0.8433	21.8819	0.0647	0.36	0.1841	0.1	0.0288	0.5122	0.11	0.1094	0.0261	63.9235	0.0967	0.1245	0.0071
L6	0.5928	23.932	0.1936	0.3016	0.121	0.4399	0.0455	0.3757	0.0922	0.5615	0.0344	65.8598	0.0741	0.1276	0.0105
Native	2.6093	10.7081	2.2766	0.9312	2.7007	0.2531	0.0579	1.7689	0.1073	0.3699	0.8777	59.824	0.9584	0.4611	0.309
L10	0.6645	17.955	0.344	0	0.137	0.1801	0.0459	0.5931	0.1014	0.0731	0.0425	70.9114	0.093	0.1216	0.0095
L2	0.7918	15.8408	0.2007	0.3399	0.3015	0.0765	0.0356	0.7593	0.2283	0.1222	0.0346	71.6916	0.0987	0.0984	0.0073
L9	0.7516	15.9635	0.3017	1.044	0.1847	0.5729	0.0505	0.5782	0.3067	0.8938	0.0708	69.9915	0.0941	0.0816	0.0305
Scotch	1.0149	16.8523	1.5426	1.9538	0.3283	0.9366	0.087	1.0605	0.0695	0.186	0.0726	66.4565	0.0721	0.2265	0.0204
L1	0.8902	15.9423	5.2134	0.6383	0.191	0.3828	0.0598	0.6123	0.2075	0.7775	0.1203	64.3525	0.0722	0.0934	0.0084
Data represents means of relative abundances (% relative to the peak area) from three biological replicates.
